# Supplementary material for: Long-Chain Modification of the Tips and Inner Walls of MWCNTs and Their Nanocomposite Reverse Osmosis Membranes
Source: Membranes (Basel). 2022 Aug 18;12(8):794. doi: 10.3390/membranes12080794 (PMC9415691; doi:10.3390/membranes12080794)
Supplement: Supplementary file 1 [file membranes-12-00794-s001.zip]

Archive with 1 entries (1 files):
- membranes-1829599-supplementary.pdf
